# Supplementary material for: Potential Combination Drug Therapy to Prevent Redox Stress and Mitophagy Dysregulation in Retinal Müller Cells under High Glucose Conditions: Implications for Diabetic Retinopathy
Source: Diseases. 2021 Dec 14;9(4):91. doi: 10.3390/diseases9040091 (PMC8700204; doi:10.3390/diseases9040091)
Supplement: Supplementary file 1 [file diseases-09-00091-s001.zip]

Archive with 1 entries (1 files):
- diseases-1406177-supplementary.pdf
